# Supplementary material for: Dose-dependent impact of oxytetracycline on the veal calf microbiome and resistome
Source: BMC Genomics. 2019 Jan 19;20:65. doi: 10.1186/s12864-018-5419-x (PMC6339435; doi:10.1186/s12864-018-5419-x)
Supplement: Supplementary file 5 — Figure S4. Heatmap of the ten operational taxonomic units identified through Canonical Analysis of Principal coordinates (CAP), (A) linked to calf age (time), (B) linked to group differences. (ZIP 20 kb) [file 12864_2018_5419_MOESM5_ESM.zip]

Archive with 2 entries (2 files):
- Figure S4A cap.time.heatmap.pdf
- Figure S4B cap.group.heatmap.pdf
